# Supplementary material for: The OWL Screening Tool—A Protocol for Holistic Pediatric Lifestyle Assessment
Source: Healthcare (Basel). 2025 Oct 28;13(21):2731. doi: 10.3390/healthcare13212731 (PMC12609874; doi:10.3390/healthcare13212731)
Supplement: Supplementary file 1 [file healthcare-13-02731-s001.zip]

Archive with 1 entries (1 files):
- healthcare-3942866-supplementary.pdf
